# Supplementary material for: Aptamer-assisted tumor localization of bacteria for enhanced biotherapy
Source: Nat Commun. 2021 Nov 15;12:6584. doi: 10.1038/s41467-021-26956-8 (PMC8593157; doi:10.1038/s41467-021-26956-8)
Supplement: Supplementary file 4 — Source Data [file 41467_2021_26956_MOESM4_ESM.xlsx]

## Sheet: Figure 1e
	Figure 1e
			1 Group	2 Group	3 Group
		EcN	1.46	0.05	0.86
		2ApCB	49.7	41.6	19.4
		5ApCB	81.1	68.1	56.6
		10ApCB	93.3	80.2	78.7

## Sheet: Figure 1f
	Figure 1f
			1 Group	2 Group	3 Group
		2ApCB	105000	8150	105000
		5ApCB	267000	238000	336000
		10ApCB	666000	377537	715000

## Sheet: Figure 1g
	Figure 1g
			1 Group	2 Group	3 Group
		EcN	43400000	43800000	59000000
		2ApCB	40400000	47400000	44600000
		5ApCB	61400000	51400000	45200000
		10ApCB	36200000	39800000	33000000

## Sheet: Figure 1h
	Figure 1h
		0	130280		100			0	113636		100		0	102866	100
		1	122760		94.2278			1	123225		108.438		1	103697	100.808
		4	150700		115.674			4	92406		81.3175		4	115188	111.979
		8	92460		70.9702			8	122852		108.11		8	87080	84.6538
		12	109060		83.712			12	83652		73.614		12	77150	75.0005
		24	80580		61.8514			24	112163		98.7038		24	70490	68.526
		48	80010		61.4139			48	86423		76.0525		48	63900	62.1197

## Sheet: Figure 3c
	Figure 3c
		1 Group	2 Group	3 Group
	EcN	3.72	3.35	3.08
	5ApCB	4.31	2.32	3.6

## Sheet: Figure 4b
	Figure 4b
		PBS-12	115.8			EcN-12	105.4			CTL-12	9.138			5Ap-12	39.91
			16.88				29.67				49.72				20.07
			59.71				16.82				31.3				43.67
			17.34				23.84				14.59				20.56
		PBS-36	95.64			EcN-36	152			CTL-36	8.964			5Ap-36	1393
			47.51				49.1				26.3				1266
			169.1				44.21				45.94				16.96
			44.92				29.19				47.08				1032
		PBS-60	66.88			EcN-60	3570000			CTL-60	4455000			5Ap-60	138800000
			81.45				28650000				10890000				37570000
			34.51				3092000				11080000				68980000
			24.85				4057000				6341000				83720000

## Sheet: Figure 4c
Figure 4c
			PBS				EcN				CTL				5
		Heart	0	0	0	0	90.9091	928.571	0	333.333	500	1142.86	0	176.471	1500	1166.67	90.9091	600
		Liver	0	0	0	0	2693.88	2296.3	294.118	931.034	2343.75	4740.74	3793.1	217.391	5548.39	1038.46	396.552	3243.24
		Spleen	0	0	0	0	809.524	666.667	454.546	1050	444.444	777.778	1904.76	2133.33	2142.11	800	414.286	1237.5
		Lung	0	0	0	0	0	2200	8600	3800	1428.57	800	333.333	1153.85	1000	692.308	1722.22	4500
		Kidney	0	0	0	0	625	705.882	3000	1133.33	2692.31	1400	5333.33	466.667	3812.5	1000	600	2083.33
		Tumor	0	0	0	0	144000000	70000000	339000000	93939394	312000000	120000000	455000000	53846154	736000000	1200000000	533000000	1080000000

## Sheet: Figure 5a
	Figure 5a
			PBS					VNP					5ApCB
		0	1	1	1	1	1	1	1	1	1	1	1	1	1	1	1
		2	1.49549	1.7913	1.74145	1.47426	1.59897	1.57479	1.27457	1.42131	1.28605	1.68272	1.11867	1.00937	1.3549	1.05081	1.00374
		4	2.47177	2.50866	2.33189	2.72738	2.72782	1.91309	1.77627	1.81808	1.73864	2.39939	1.39189	1.16341	1.61502	1.20216	1.10552
		6	3.47886	3.77888	4.7197	3.19124	4.59362	2.87144	2.76084	2.71121	2.30605	2.67514	2.04512	1.43495	1.91791	2.12867	1.82497
		8	5.31854	7.35619	5.73304	5.26559	6.50943	4.02492	3.71761	5.63618	3.95067	4.53135	2.31167	1.74751	2.20119	2.44329	2.11743
		10	7.44272	9.44574	8.69364	7.3027	9.78295	5.08015	5.01834	6.80668	5.50127	5.61074	2.66793	1.97881	3.29292	2.73825	2.69454
		12	14.3285	15.3653	16.3858	13.208	14.164	7.49829	7.27608	7.45486	5.97242	7.95431	3.93209	2.64647	4.0045	3.8937	4.45038

## Sheet: Figure 5c
	Figure 5c
			PBS					VNP					5ApCB
		0	18.15	17.53	17.21	16.87	17.61	17.23	17.87	18.1	17.34	17.25	18.13	16.07	17.42	18.11	17.62
		2	18.77	18.11	17.6	17.84	17.78	16.65	16.46	15.97	17.32	16.59	16.82	16.4	16.96	17.58	16.86
		4	18.58	17.54	17.78	17.64	17.76	16.96	17.01	16.34	17.08	16.88	16.55	17.24	16.79	17.35	17.5
		6	18.43	17.21	17.79	18.1	18.08	17.39	17.21	17.42	17.52	17.05	17.9	17.68	17.02	17.36	17.73
		8	18.56	18.27	17.57	16.93	17.74	17.6	17.62	17.56	18.19	17.33	17.91	18.09	17.37	17.84	18.13
		10	18.73	17.79	17.87	17.83	18.49	18.21	18.18	17.57	17.77	17.24	17.58	18.29	17.53	17.49	18.05
		12	19.43	18.19	18.24	18.06	18.31	18.15	19.44	18.44	18.3	18.01	18.67	16.77	18.5	18.72	18.11

## Sheet: Figure 5d
	Figure 5d
		PBS	VNP	5ApCB
	Group 1	4.22	7.11	8.64
	Group 2	4.39	5.5	8.2
	Group 3	2.99	3.9	9.63
	Group 4	3.3	8.29	8.72

[truncated: 14 more sheets: Figure 5e, Figure 5f, Figure 6d, Figure 6e, Figure 6f, SFigure 2b, SFigure 3a, SFigure 3b, SFigure 3c, SFigure 3d, SFigure 4c, SFigure 4d, SFigure 6, SFigure 9]
